# Supplementary material for: Ultrafast Time Dynamics of Plasmonic Fractional Orbital Angular Momentum
Source: ACS Photonics. 2023 Nov 14;10(12):4252–8. doi: 10.1021/acsphotonics.3c01036 (PMC10740006; doi:10.1021/acsphotonics.3c01036)
Supplement: Supplementary file 2 — ph3c01036_si_002.zip [file ph3c01036_si_002.zip]

Archive with 15 entries (14 files):
- Supplemental_visualizations/
- __MACOSX/._Supplemental_visualizations
- Supplemental_visualizations/Visualization_9__PEEM_Timeresolved_raw_data_nu1_5.mp4
- __MACOSX/Supplemental_visualizations/._Visualization_9__PEEM_Timeresolved_raw_data_nu1_5.mp4
- Supplemental_visualizations/Visualization_2__ExpField_timeevolution_ReEz_nu1_4.mp4
- Supplemental_visualizations/Visualization_4__ExpField_timeevolution_ReEz_nu1_6.mp4
- Supplemental_visualizations/Visualization_1__ExpField_timeevolution_ReEz_nu1_0.mp4
- Supplemental_visualizations/Visualization_3__ExpField_timeevolution_ReEz_nu1_5.mp4
- Supplemental_visualizations/Visualization_8__fracOAM_Besseldecomposition_experimental.mp4
- __MACOSX/Supplemental_visualizations/._Visualization_8__fracOAM_Besseldecomposition_experimental.mp4
- Supplemental_visualizations/Visualization_6__ExpField_timeevolution_ReEz_nu2_5.mp4
- __MACOSX/Supplemental_visualizations/._Visualization_6__ExpField_timeevolution_ReEz_nu2_5.mp4
- Supplemental_visualizations/Visualization_7__fracOAM_Besseldecomposition_numerical.mp4
- __MACOSX/Supplemental_visualizations/._Visualization_7__fracOAM_Besseldecomposition_numerical.mp4
- Supplemental_visualizations/Visualization_5__ExpField_timeevolution_ReEz_nu2_0.mp4
